# Supplementary material for: Unraveling the Matrix: Proteomic Profiling Reveals Stromal ECM Dysregulation in Severe Early-Onset Fetal Growth Restriction
Source: Int J Mol Sci. 2025 Nov 19;26(22):11179. doi: 10.3390/ijms262211179 (PMC12653012; doi:10.3390/ijms262211179)
Supplement: Supplementary file 1 [file ijms-26-11179-s001.zip]

Archive with 6 entries (6 files):
- Supplemental  Table S1_Complete ANOVA post-hoc_CDM.csv
- Supplemental Figure S1.png
- Supplemental Figure S2.png
- Supplemental Figure S3.png
- Supplemental Figure S4.png
- Supplemental Figure S5.png
