# Supplementary material for: Unraveling the Matrix: Proteomic Profiling Reveals Stromal ECM Dysregulation in Severe Early-Onset Fetal Growth Restriction
Source: Int J Mol Sci. 2025 Nov 19;26(22):11179. doi: 10.3390/ijms262211179 (PMC12653012; doi:10.3390/ijms262211179)
Supplement: Supplementary file 1 [file ijms-26-11179-s001.zip › Supplemental Table S1_Complete ANOVA post-hoc_CDM.csv]

	f.value	p.value	-log10(p)	FDR	Fisher's LSD
TNXB	36.065	3.00E-06	5.5232	0.00080041	PTC - FGR; TC - FGR
SVEP1	27.118	1.53E-05	4.8152	0.0015087	PTC - FGR; TC - FGR
LOXL1	26.623	1.70E-05	4.7708	0.0015087	PTC - FGR; TC - FGR; PTC - TC
COL14A1	22.581	4.15E-05	4.3815	0.0027733	PTC - FGR; TC - FGR
CTSA	19.644	8.64E-05	4.0636	0.004613	FGR - PTC; FGR - TC; TC - PTC
MFGE8	18.573	0.00011515	3.9387	0.005124	PTC - FGR; TC - FGR; PTC - TC
FBN1	17.481	0.00015626	3.8062	0.0059602	PTC - FGR; TC - FGR
COL16A1	16.696	0.00019634	3.707	0.0065528	PTC - FGR; TC - FGR
CRIM1	16.068	0.00023694	3.6254	0.0070293	PTC - FGR; TC - FGR
CTSB	15.263	0.00030383	3.5174	0.0081124	FGR - PTC; FGR - TC
GPC6	14.887	0.0003423	3.4656	0.0081931	PTC - FGR; TC - FGR
PZP	14.66	0.00036823	3.4339	0.0081931	PTC - FGR; TC - FGR
ADAM10	13.904	0.00047209	3.326	0.0091698	PTC - FGR; TC - FGR
LAMB2	13.764	0.00049487	3.3055	0.0091698	PTC - FGR; TC - FGR
FSTL1	13.636	0.00051681	3.2867	0.0091698	PTC - FGR; PTC - TC
FGF2	13.229	0.00059413	3.2261	0.0091698	PTC - FGR; TC - FGR
LOXL4	13.145	0.00061167	3.2135	0.0091698	PTC - FGR; TC - FGR
FN1	12.88	0.00067097	3.1733	0.0091698	FGR - PTC; FGR - TC
COL6A3	12.68	0.00072023	3.1425	0.0091698	FGR - PTC; TC - PTC
S100A4	12.679	0.00072067	3.1423	0.0091698	PTC - FGR; PTC - TC
ADAM12	12.599	0.00074136	3.13	0.0091698	PTC - FGR; TC - FGR
SERPINB1	12.546	0.00075556	3.1217	0.0091698	PTC - FGR; TC - FGR
COL4A2	12.185	0.00086091	3.065	0.0097667	FGR - PTC; FGR - TC
AEBP1	12.021	0.00091425	3.0389	0.0097667	PTC - FGR; TC - FGR
SRPX2	12.02	0.00091448	3.0388	0.0097667	PTC - FGR; TC - FGR
ANGPTL2	11.158	0.0012652	2.8978	0.012992	PTC - FGR; PTC - TC
THBS1	10.803	0.0014531	2.8377	0.01437	FGR - PTC; FGR - TC
LTBP3	10.557	0.0016014	2.7955	0.01527	PTC - FGR; TC - FGR
PCOLCE	10.402	0.001704	2.7685	0.015489	PTC - FGR; TC - FGR
COL6A2	10.35	0.0017404	2.7594	0.015489	FGR - PTC; TC - PTC
LAMA5	10.247	0.001814	2.7414	0.015623	PTC - FGR; TC - FGR
ANXA3	10.156	0.0018829	2.7252	0.015711	PTC - FGR; TC - FGR
HCFC1	9.9786	0.0020248	2.6936	0.016382	PTC - FGR; PTC - TC
F13A1	9.6291	0.0023421	2.6304	0.017934	PTC - FGR; TC - FGR
DCN	9.6202	0.0023509	2.6288	0.017934	PTC - FGR; TC - FGR
VWA1	9.3396	0.0026485	2.577	0.019643	PTC - FGR; TC - FGR
TGM2	9.1999	0.0028126	2.5509	0.01972	FGR - PTC; FGR - TC
COL1A1	9.134	0.0028939	2.5385	0.01972	FGR - PTC
CTSC	9.0697	0.002976	2.5264	0.01972	PTC - FGR; TC - FGR
LAMA4	9.0609	0.0029874	2.5247	0.01972	PTC - FGR; TC - FGR
S100A11	9.0299	0.0030281	2.5188	0.01972	FGR - PTC; FGR - TC
ECM1	8.8864	0.0032249	2.4915	0.020501	PTC - FGR; PTC - TC
ADAMTS4	8.7557	0.0034168	2.4664	0.021216	PTC - FGR; TC - FGR
COL4A1	8.5181	0.0038002	2.4202	0.023061	FGR - PTC; FGR - TC
SDC4	8.4549	0.0039104	2.4078	0.023202	PTC - FGR; TC - FGR
LGALS8	8.3448	0.0041111	2.386	0.023862	PTC - FGR; TC - FGR
ANXA11	8.1015	0.0045978	2.3374	0.02612	FGR - PTC
SFRP1	7.9361	0.0049663	2.304	0.027625	PTC - FGR; PTC - TC
PLXNB2	7.5674	0.0059157	2.228	0.032235	PTC - FGR; TC - FGR
ANXA8	7.4395	0.0062926	2.2012	0.033602	PTC - FGR; TC - FGR
PAMR1	7.3864	0.006457	2.19	0.033804	PTC - FGR; TC - FGR
LTBP2	7.265	0.0068516	2.1642	0.03518	PTC - FGR
P4HA2	7.1675	0.0071882	2.1434	0.036212	FGR - PTC
PLXNA1	7.0805	0.0075052	2.1246	0.037109	PTC - FGR
CTHRC1	7.043	0.0076466	2.1165	0.037121	PTC - FGR; TC - FGR
VTN	6.8826	0.008287	2.0816	0.039511	FGR - PTC; FGR - TC
SERPIND1	6.7132	0.0090304	2.0443	0.0423	PTC - FGR
THSD4	6.6176	0.0094836	2.023	0.043657	PTC - FGR; TC - FGR
SEMA3B	6.5699	0.0097195	2.0124	0.043985	PTC - FGR; TC - FGR
COL15A1	6.4731	0.010219	1.9906	0.045474	PTC - FGR; TC - FGR
CRELD1	6.3548	0.01087	1.9638	0.047579	PTC - FGR; TC - FGR
